# Supplementary material for: Nanosecond pulsed electric field ablation‐induced modulation of sphingolipid metabolism is associated with Ly6c2 + mononuclear phagocyte differentiation in liver cancer
Source: Mol Oncol. 2023 Jan 21;17(6):1093–111. doi: 10.1002/1878-0261.13372 (PMC10257421; doi:10.1002/1878-0261.13372)
Supplement: Supplementary file 8 — Table S1. List of metal isotope‐tagged antibodies for mass cytometry. Table S2. SDPs in serum of liver carcinoma patients after nsPEF ablation. Table S3. SDMs in serum of liver carcinoma patients after nsPEF ablation. Table S4. Significant metabolic pathway score of MNPs in tumor and para‐tumor tissues at different time points. Table S5. The expression of top 10 signature genes in nine MNP clusters. Table S6. Significant metabolic pathway score of nine MNP clusters. [file MOL2-17-1093-s003.xlsx]

## Sheet: table S1
Table. S1 List of metal isotope-tagged antibodies for mass cytometry
Metal Label	Marker	Clone	Company	Metal Label	Marker	Clone	Company
89Y	CD45	30-F11	BioLegend	151Eu	NK1.1	PK136	BioLegend
113Ln	CD44	IM7	BioLegend	153Eu	Siglec F	E50-2440	BD
115ln	CD3e	145-2C11	BioLegend	154Sm	CD62L	MEL-14	BioLegend
139La	Ki67	SolA15	eBioscience	156Gd	BST2	44E9R	RD
142Nd	MHC II	M5/114.15.2	BioLegend	158Gd	CD19	6D5	BioLegend
144Nd	CD11b	M1/70	BioLegend	159Tb	F4/80	C1:A3-1	BioRAD
146Nd	CD38	90	BioLegend	164Dy	CD86	GL-1	BioLegend
147Sm	Ly6G	IA8	BioLegend	175Lu	MHC I	28-14-8	BioLegend
148Nd	Ly6C	HK1.4	BioLegend	197Au	CD4	RM4-5	BioLegend
149Sm	CX3CR1	SA011F11	BioLegend	198pt	CD8	53-6.7	BioLegend
150Nd	CD127	A7R34	BioLegend

## Sheet: table S2
Table. S2 SDPs in serum of liver carcinoma patients after nsPEF ablation.
ime	ProteinDescriptions	Gene Name	Patien 5 after nsPEF	Patien 7 after nsPEF	Patien 9 after nsPEF	Patien 10 after nsPEF	Patien 12 after nsPEF	Patien 5 before nsPEF	Patien 7 before nsPEF	Patien 9 before nsPEF	Patien 10 before nsPEF	Patien 12 before nsPEF	P-value	log2(FC)	FC
A1L4H1	Soluble scavenger receptor cysteine-rich domain-containing protein SSC5D	SSC5D	-0.920459	-2.66292	-2.64385	-3.14822	-2.71328	-2.93216	-3.70988	-3.17584	-3.66956	-3.79109	0.0390797	1.037959520733494	2.053321478354036
P00352	Retinal dehydrogenase 1	ALDH1A1	-2.5505	-1.32431	-1.54075	-2.36363	-2.04214						6.6069e-12	inf	inf
P00740	Coagulation factor IX	F9	1.85391	2.23398	2.12938	1.83303	2.04718	1.56214	1.56168	1.59245	1.34405	1.39323	0.00045798	0.5287823744393532	1.442711042472159
P01009	Alpha-1-antitrypsin	SERPINA1	9.0457	9.43639	8.94549	9.20592	9.04855	8.97955	9.07596	8.52527	8.84843	8.49254	0.0424987	0.3520559439397637	1.276378262479492
P01011	Alpha-1-antichymotrypsin	SERPINA3	7.48962	7.82566	7.43232	7.50796	7.44155	7.3437	7.18277	7.13967	7.16274	6.84155	0.00598663	0.4053392595036556	1.32440031547776
P01033	Metalloproteinase inhibitor 1	TIMP1	-1.95198	-0.984733	-1.81291	-1.16003	-2.75949	-2.47049	-1.7294	-4.15349	-3.09231	-4.71107	0.0442542	1.4975232725941	2.82357562589301
P02741	C-reactive protein	CRP	3.75986	2.98508	2.5138	3.6513	3.44445	0.658508	-0.376179	-1.52553	-0.245963	-1.55621	4.02307e-05	3.879974176173342	14.72273887484428
P02750	Leucine-rich alpha-2-glycoprotein	LRG1	5.32807	5.40357	5.18911	5.48329	5.62889	4.87671	4.85781	4.33533	4.68074	4.00467	0.00159951	0.8555335185150001	1.809427770203422
P02763	Alpha-1-acid glycoprotein 1	ORM1	8.83317	8.69681	8.6562	8.44317	8.73077	8.75215	8.2539	8.42496	8.28109	8.00854	0.0447167	0.3278960324933475	1.255181533637042
P04179	Superoxide dismutase [Mn], mitochondrial	SOD2	-2.52245	-1.07481	-1.06756	-1.34896	-0.613166	-2.58196	-4.90315	-3.35626	-3.76123	-2.46595	0.00514863	2.088318584091332	4.252521659678973
P04217	Alpha-1B-glycoprotein	A1BG	6.93612	7.37126	7.00287	7.12037	7.3965	6.80965	7.02488	6.81669	7.03063	6.82956	0.0395354	0.2631399209382863	1.200087768206157
P04275	von Willebrand factor	VWF	1.94382	1.79987	0.811695	1.67555	2.10133	1.06658	1.20259	0.235605	1.32949	0.952646	0.0431891	0.7090721266836382	1.634752383410283
P04745	Alpha-amylase 1	AMY1A	-2.79628	-3.21051	-2.66342	-3.62897	-2.63557	-3.56051	-4.26296	-3.44752	-6.14072	-3.82655	0.044376	1.260703742467472	2.3961259475155
P05062	Fructose-bisphosphate aldolase B	ALDOB	1.81403	2.67657	2.38386	2.10604	1.98066	-1.038	-2.73789	-2.39717	-0.612924	-1.6497	1.73764e-05	3.879371072636868	14.7165854744843
P06733	Alpha-enolase	ENO1	-1.82551	-1.69505	-1.61683	-1.2606	-2.08727	-2.20823	-3.09601	-3.74531	-2.9822	-2.89198	0.00175845	1.287692799559821	2.441373115911842
P06744	Glucose-6-phosphate isomerase	GPI	-3.12891	-3.6475	-2.33212	-2.76801	-2.88303	-3.57452	-4.38613	-4.85094	-4.67732	-5.22077	0.00194468	1.590021917592984	3.010539230941303
P07602	Prosaposin	PSAP	-2.8333	-2.21428	-3.06854	-2.80503	-2.52665	-3.43603	-3.33128	-3.52862	-3.63296	-2.52094	0.0410822	0.6004044620419071	1.516141559833924
P08571	Monocyte differentiation antigen CD14	CD14	2.01913	1.7937	2.29391	2.25432	1.67364	1.45357	1.62164	1.72231	1.45276	0.891983	0.0154902	0.5784848224930697	1.49328012076528
P09960	Leukotriene A-4 hydrolase	LTA4H	-2.17738	-1.48774	-2.32101	-2.00699	-2.15865	-2.67843	-3.31816	-3.94009	-2.79524	-3.72577	0.00231333	1.261184480540571	2.396924523015119
P0DJI8	Serum amyloid A-1 protein	SAA1	2.35109	2.88303	0.615982	2.8455	3.85598	-0.491474	0.0980519	-1.36491	-0.911815	-0.760634	0.000599069	3.196474592666683	9.167158339830438
P0DJI9	Serum amyloid A-2 proteincur	SAA2	2.66702	2.96544	1.01283	3.16019	4.50587	0.0750811	0.145425	-0.348055	-0.0809148	0.027195	0.000906388	2.898522922716106	7.456625691166407
P11586	C-1-tetrahydrofolate synthase, cytoplasmic	MTHFD1	-3.47246	-2.0936	-2.52569	-3.2294	-3.12189						2.06423e-11	inf	inf
P12955	Xaa-Pro dipeptidase	PEPD	-1.46395	-1.59801	-1.55319	-1.44285	-1.18672	-1.63604	-1.77476	-2.02993	-1.61564	-1.57235	0.0356469	0.2767990039143537	1.211503862111379
P14314	Glucosidase 2 subunit beta	PRKCSH	-3.32511	-2.45966	-2.33779	-2.72298	-3.08683	-4.05781	-2.7572	-4.20137	-3.55947	-4.36861	0.0198622	1.002419329608949	2.003356716733515
P14780	Matrix metalloproteinase-9	MMP9	0.00248667	-1.11815	-1.14749	-0.661659	-1.52453	-1.10535	-1.34063	-2.31302	-2.81489	-1.97783	0.0368292	1.020474966637437	2.028586704593054
P17813	Endoglin	ENG	-2.90281	0.156392	-2.96179	-2.02549	2.29291	-2.45219	-3.77127	-3.97323	-4.01576	-4.29817	0.0399039	2.61396886050984	6.121854942218272
P18428	Lipopolysaccharide-binding protein	LBP	-1.32286	-1.76296	-1.78046	-2.14277	-2.4058	-2.73267	-2.19394	-2.58965	-2.82058	-2.61149	0.0106593	0.7066948018034684	1.632060797774708
P20160	Azurocidin	AZU1	0.3182	-1.14283	-1.28912	-0.0407094	-1.88525	-1.0025	-1.65857	-3.38871	-3.41995	-2.20556	0.0411976	1.52711903941762	2.882097295006516
P21549	Serine--pyruvate aminotransferase	AGXT	-4.21671	-1.99644	-1.18942	-1.14345	-2.30641						7.52131e-09	inf	inf
P23141	Liver carboxylesterase 1	CES1	-1.71795	-1.3303	-1.75892	-2.32055	-2.56142	-3.31471	-3.49989	-4.14798	-4.12167	-2.92653	0.00089216	1.66432406001168	3.169651134849862
P25787	Proteasome subunit alpha type-2	PSMA2	-15.6173	-1.93407	-2.74036	-3.64275	-2.97594						0.00327067	inf	inf
P26038	Moesin	MSN	-1.81519	-1.31842	-1.24754	-1.42396	-1.61833	-2.5018	-2.66689	-3.37794	-2.95486	-2.86372	5.95072e-05	1.388354107238545	2.617798598628517
P27797	Calreticulin	CALR	-2.18629	-0.842963	-1.28518	-1.0761	-1.48847	-2.09306	-3.18263	-2.43526	-2.54172	-3.38793	0.00362603	1.352320644410225	2.553224938467534
P28074	Proteasome subunit beta type-5	PSMB5	-3.37618	-3.8308	-4.0068	-2.92058	-4.1261						1.23032e-11	inf	inf
P29401	Transketolase	TKT	-0.749417	-1.22835	-1.1173	-0.942671	-1.64612	-1.58018	-3.00511	-2.27985	-3.22988	-2.81504	0.00243323	1.445240062395812	2.723081312146041
P30740	Leukocyte elastase inhibitor	SERPINB1	-3.72799	-4.39103	-4.98941	-2.89006	-4.44139	-4.46069	-15.8206	-7.06237	-6.94721	-16.0258	0.041502	5.975353848206032	62.91594773907496
P31327	Carbamoyl-phosphate synthase [ammonia], mitochondrial	CPS1	-5.49668	-4.95914	-3.6455	-4.94113	-4.04974						6.2286e-10	inf	inf
P33908	Mannosyl-oligosaccharide 1,2-alpha-mannosidase IA	MAN1A1	-0.551886	-0.148305	-0.101438	-0.388743	0.142885	-0.931765	-0.757943	-0.566208	-1.47013	-0.822585	0.00687322	0.7002287414481577	1.6247623807876
P35542	Serum amyloid A-4 protein	SAA4	6.0561	6.47025	6.17009	6.07098	6.33577	5.96045	6.09975	5.71438	5.91991	5.83474	0.0153142	0.3147934564650683	1.243833567032582
P37837	Transaldolase	TALDO1	-1.69145	-1.29719	-1.70689	-1.28041	-0.73232	-2.25558	-1.88324	-3.05099	-2.93583	-2.7499	0.00241266	1.233456787932452	2.351297009633802
P42765	3-ketoacyl-CoA thiolase, mitochondrial	ACAA2	-4.70249	-2.1076	-1.97633	-1.22337	-5.40321						2.74124e-07	inf	inf
P48637	Glutathione synthetase	GSS	-1.12713	-1.11308	-0.805934	-0.750658	-1.08959	-2.12077	-2.53378	-2.71735	-2.7106	-2.52006	3.25105e-06	1.543230569601334	2.914463976331175
P51884	Lumican	LUM	4.68213	4.89842	5.22237	5.08051	4.81776	4.48107	4.58263	4.73838	4.89593	4.59008	0.0461032	0.2826203949161377	1.216402254093206
P62328	Thymosin beta-4	TMSB4X	-1.76556	-2.16049	-1.47322	-1.0335	-2.21085	-1.60202	-0.365569	1.8627	0.014782	-0.267619	0.0244897	-1.657179168966717	0.3170584717475656
P68032	Actin, alpha cardiac muscle 1	ACTC1	0.368956	-0.0179205	0.00140683	0.705784	-0.136169	0.103656	-0.862487	-1.45168	-1.36253	-1.37208	0.00758198	1.173435649762439	2.255481807966067
P78417	Glutathione S-transferase omega-1	GSTO1	-1.41892	0.000127297	-0.53031	-0.638187	-1.41373	-2.66649	-2.48088	-2.72832	-2.42566	-2.1425	0.000418419	1.688566891165082	3.223363500653924
Q04446	1,4-alpha-glucan-branching enzyme	GBE1	-4.337	-3.10831	-4.35188	-4.87638	-4.39855						1.62416e-10	inf	inf
Q3LXA3	Triokinase/FMN cyclase	TKFC	-3.51394	-3.61026	-3.3683	-2.01971	-2.74414						8.72466e-11	inf	inf
Q5T5C0	Syntaxin-binding protein 5	STXBP5	-1.90105	-2.37304	-1.48097	-1.57157	-2.08705	-2.50558	-3.00357	-1.92787	-2.92646	-2.49289	0.0261028	0.6885366354853191	1.611647951073327
Q7Z4W1	L-xylulose reductase	DCXR	-2.97496	-2.05568	-2.44365	-2.5395	-2.69786						2.80723e-13	inf	inf
Q9BWD1	Acetyl-CoA acetyltransferase, cytosolic	ACAT2	-4.33337	-2.59932	-3.51081	-4.52259	-3.74286						3.81416e-10	inf	inf
Q9NPR2	Semaphorin-4B	SEMA4B	-1.47504	-1.57113	-1.41491	-1.14998	-1.78895	-1.58154	-1.78013	-1.96281	-2.33212	-2.37543	0.0222082	0.5264005195315131	1.440331126278946
Q9NZP8	Complement C1r subcomponent-like protein	C1RL	3.39532	3.35862	3.54183	3.01072	3.3875	3.07978	2.91467	3.09941	2.99924	2.76613	0.00897126	0.3669538377156742	1.28962698546932
Q9ULI3	Protein HEG homolog 1	HEG1	-2.26596	-2.87648	-2.17323	-2.19927	-2.811	-2.3341	-3.55895	-3.71506	-2.98073	-3.91105	0.0338147	0.8347881111378919	1.783595062697051

## Sheet: table S3
Table. S3 SDMs in serum of liver carcinoma patients after nsPEF ablation.
ID	m/z	Retention time (min)	Ion mode	Metabolites	Compound ID	VIP	P-value	adj.P-value	log2(FC)	FC	Patien 5 after nsPEF	Patien 8 after nsPEF	Patien 7 after nsPEF	Patien 10 after nsPEF	Patien 12 after nsPEF	Patien 15 after nsPEF	Patien 3 after nsPEF	Patien 6 after nsPEF	Patien 9 after nsPEF	Patien 5 before nsPEF	Patien 8 before nsPEF	Patien 7 before nsPEF	Patien 10 before nsPEF	Patien 12 before nsPEF	Patien 15 before nsPEF	Patien 3 before nsPEF	Patien 6 before nsPEF	Patien 9 before nsPEF
11.11_495.3325n	496.34	11.1105	pos	LysoPC(0:0/16:0)	HMDB0240262	30.9407	0.0148819	0.193437	-0.518553	0.698072	1.24871e+07	9.66193e+06	1.89941e+07	1.22984e+07	1.78165e+07	1.64885e+07	1.51816e+07	1.61064e+07	8.55034e+06	1.66222e+07	2.09836e+07	3.063e+07	1.94571e+07	1.34941e+07	1.73765e+07	2.77411e+07	1.51928e+07	2.12704e+07
11.98_523.3640n	524.371	11.9769	pos	LysoPC(0:0/18:0)	HMDB0011128	29.9441	0.00440378	0.104401	-0.871176	0.546701	4.16375e+06	4.34031e+06	1.02903e+07	4.98672e+06	7.71179e+06	9.22292e+06	5.0988e+06	7.02727e+06	3.93327e+06	7.22751e+06	1.19049e+07	1.9811e+07	1.04764e+07	7.35287e+06	1.06963e+07	1.50348e+07	7.92061e+06	1.34259e+07
11.32_521.3484n	522.356	11.3165	pos	LysoPC(18:1(11Z))	HMDB0010385	18.0943	0.0145093	0.191344	-0.875306	0.545138	2.34408e+06	1.35012e+06	3.7722e+06	2.52749e+06	2.89066e+06	2.95289e+06	3.33598e+06	2.74259e+06	1.54322e+06	3.2243e+06	3.94371e+06	7.92457e+06	6.88715e+06	2.68879e+06	3.11504e+06	8.29157e+06	3.21538e+06	3.74301e+06
14.69_830.5920m/z	830.592	14.6875	neg	PE(17:0/22:2(13Z,16Z))	LMGP02010559	17.953	0.0311247	0.273131	-0.362334	0.777905	3.87187e+06	1.08675e+07	1.03487e+07	9.31448e+06	1.01387e+07	8.83615e+06	1.02148e+07	6.43804e+06	9.25303e+06	8.65892e+06	1.29899e+07	1.44873e+07	1.13412e+07	1.21526e+07	1.16637e+07	9.1337e+06	8.04296e+06	1.34487e+07
11.10_540.3310m/z	540.331	11.0976	neg	LysoPC(16:0)	HMDB0010382	17.4612	0.0105442	0.164813	-0.444264	0.734959	4.94865e+06	4.11592e+06	7.16901e+06	4.95845e+06	6.58275e+06	6.44025e+06	5.28082e+06	6.15321e+06	3.46885e+06	6.46142e+06	7.08981e+06	9.54951e+06	7.97929e+06	4.72675e+06	7.19739e+06	9.74135e+06	5.92931e+06	8.15598e+06
11.09_991.6680m/z	991.668	11.0903	pos	GM4(d18:1/16:0)	LMSP0601AA01	17.1165	0.0269526	0.255672	-1.07788	0.473725	1.28847e+06	747310	3.62444e+06	1.29112e+06	2.66339e+06	2.42198e+06	1.8588e+06	2.16449e+06	574931	2.7626e+06	3.19296e+06	7.82177e+06	3.89887e+06	1.21709e+06	2.73831e+06	7.54856e+06	1.8039e+06	4.1311e+06
11.97_568.3623m/z	568.362	11.9672	neg	PC(18:0/0:0)	LMGP01050026	14.3496	0.00396255	0.0989623	-0.681175	0.623657	1.49618e+06	1.42142e+06	2.83206e+06	1.45376e+06	2.45445e+06	2.74361e+06	1.55162e+06	2.36243e+06	1.30348e+06	2.3208e+06	2.76185e+06	4.69051e+06	3.15502e+06	2.07549e+06	3.17395e+06	3.93934e+06	2.45662e+06	3.67755e+06
10.83_564.3309m/z	564.331	10.8303	neg	PC(18:2(9Z,12Z)/0:0)	LMGP01050035	10.6685	0.0445727	0.334724	-0.643677	0.64008	1.08277e+06	739637	1.76516e+06	1.71306e+06	1.19735e+06	2.04021e+06	2.16524e+06	1.30468e+06	1.5012e+06	1.45857e+06	1.79297e+06	2.89922e+06	4.64861e+06	1.35135e+06	2.16705e+06	3.19411e+06	1.69719e+06	1.89659e+06
11.31_566.3467m/z	566.347	11.3072	neg	PC(18:1(9Z)/0:0)	LMGP01050032	10.5421	0.00794455	0.142417	-0.692578	0.618747	1.11425e+06	659526	1.56021e+06	1.12367e+06	1.3024e+06	1.34654e+06	1.36679e+06	1.28578e+06	755379	1.5457e+06	1.49598e+06	2.49853e+06	2.82341e+06	1.13592e+06	1.4957e+06	2.84943e+06	1.50169e+06	1.64693e+06
7.63_354.1681n	353.161	7.63367	neg	Propofol glucuronide	HMDB0060933	9.76023	0.000887292	0.0490024	7.75339	215.775	1.6651e+06	642689	214786	647977	386556	715159	889432	335727	151058	146.089	25120.8	6.87222e-05	6.87222e-05	6.87222e-05	6.87222e-05	6.87222e-05	6.87222e-05	910.663
10.84_543.3328n	544.34	10.8392	pos	PC(20:4(5Z,8Z,11Z,14Z)/0:0)	LMGP01050048	9.72388	0.0363851	0.296994	-0.754095	0.592918	633145	445368	1.55094e+06	784137	1.27805e+06	725631	1.22743e+06	832481	776093	692703	1.27214e+06	3.13043e+06	1.83474e+06	1.34959e+06	685621	1.97755e+06	1.27556e+06	1.70139e+06
13.08_264.2453n	282.279	13.0823	pos	(±)-(Z)-2-(5-Tetradecenyl)cyclobutanone	HMDB0037543	7.24749	0.0149399	0.193437	-0.723944	0.60544	583889	355353	345917	231325	809886	811225	389448	362714	815029	695697	1.2767e+06	982458	656421	873149	538119	1.36074e+06	607269	780308
6.43_361.1095n	362.117	6.43338	pos	5-hydroxyesomeprazole	HMDB0061091	7.19619	0.00266329	0.0813972	6.44852	87.337	250.219	640132	369631	6.87222e-05	43951.8	427203	851381	469996	854740	6.87222e-05	6.87222e-05	23598	12.6567	6.87222e-05	6.87222e-05	276.166	17988.7	6.87222e-05
10.85_588.3310m/z	588.331	10.8504	neg	LysoPC(20:4(8Z,11Z,14Z,17Z))	HMDB0010396	6.01489	0.0290839	0.266353	-0.590832	0.66396	352815	259579	719719	403021	644510	379507	558606	447828	408773	381035	554184	1.16885e+06	885867	633889	371553	790357	672190	829139
10.82_567.3323n	568.34	10.8193	pos	PC(22:6(4Z,7Z,10Z,13Z,16Z,19Z)/0:0)	LMGP01050056	5.18155	0.0343484	0.288114	-0.644358	0.639777	212409	165898	386768	276626	432987	253078	357526	344586	462821	265211	421728	712769	784447	375467	222952	544107	425826	768910
10.57_493.3172n	494.324	10.5667	pos	LysoPC(16:1(9Z)/0:0)	HMDB0010383	4.75773	0.0119496	0.17354	-0.836848	0.559866	244308	132192	399215	215002	284432	208060	198864	205146	154656	467280	401382	733310	465494	240518	240281	547301	196479	355036
11.50_509.3487n	510.356	11.5046	pos	1-heptadecanoyl-sn-glycero-3-phosphocholine	24068	4.72246	0.0161947	0.202871	-0.529931	0.692588	275002	244485	346296	272646	457938	286858	302990	315604	195386	243738	403346	671443	395438	441931	365355	573650	322547	476939
11.32_479.3376n	480.345	11.3165	pos	PC(O-16:1(11Z)/0:0)	LMGP01060028	4.17574	0.00372985	0.096673	-1.10357	0.465362	99830.8	64407.7	129808	79377.8	115076	103327	99819.4	90180.9	49059.7	136030	205661	369549	197823	115221	117241	314573	126300	203067
7.63_416.1566m/z	416.157	7.63367	neg	Diethylpropion (metabolite XI Glucuronide)	2025	3.87308	0.000669634	0.0448782	7.84121	229.318	252026	101914	33349.8	101120	61722.9	118768	137686	52526	23862.1	6.87222e-05	3850.43	6.87222e-05	6.87222e-05	6.87222e-05	6.87222e-05	6.87222e-05	6.87222e-05	6.87222e-05
11.34_482.3610m/z	482.361	11.3369	pos	Lyso-PAF C-16	24070	3.82602	0.0230067	0.236982	-0.973929	0.509118	101526	77745.7	173439	75568.3	140579	122296	115514	101775	49001.9	145718	204224	445119	161204	130964	134331	369385	122036	167616
14.56_845.5670m/z	845.567	14.5621	neg	PG(22:6(4Z,7Z,10Z,13Z,16Z,19Z)/21:0)	LMGP04010841	3.61336	0.0356907	0.294318	-0.441375	0.736432	444492	402345	317088	299666	165844	360223	366234	587077	453418	448490	591574	579610	440061	361222	473616	364458	775869	577047
10.56_538.3155m/z	538.315	10.5634	neg	PC(16:1(9E)/0:0)	LMGP01050021	3.55598	0.00953651	0.156318	-0.773402	0.585036	163497	90822.5	247381	150769	176228	141321	116003	140404	105339	322934	230247	397654	337684	139673	167498	327910	135204	217576
10.31_467.3015n	468.309	10.3136	pos	LysoPC(14:0/0:0)	HMDB0010379	3.55582	0.0140198	0.189915	-1.30624	0.404373	54125.9	28024.6	96560	77219.6	44436.7	76850	70324.9	45158.2	52647.6	118944	81963	210042	181424	43962.4	136580	348465	49597.8	177646
5.17_661.4638m/z	661.464	5.17393	pos	Bullatetrocin	HMDB0030445	3.41936	0.00193463	0.0690981	-0.703229	0.614196	6.87222e-05	135436	142067	140260	137816	178701	100446	110244	153561	202253	146372	165457	238522	199036	261703	177062	190699	207463
5.22_772.5311m/z	772.531	5.21502	pos	PE(18:1(11Z)/22:6(4Z,7Z,10Z,13Z,16Z,19Z))	HMDB0009045	3.36198	0.000752573	0.0459038	-0.787534	0.579334	6.87222e-05	99908.9	111518	106558	115919	144845	77651.7	81826.2	118209	169743	124441	141200	192851	155593	220205	153876	148930	171473
11.55_507.3694n	508.377	11.546	pos	PC(O-18:1(11Z)/0:0)	LMGP01060034	3.3152	0.0111248	0.168504	-0.901808	0.535216	72252.8	65565.3	126410	65007.5	125495	93073.6	84349.5	79395.1	41175.3	118748	172591	300044	134597	92484.4	106559	240619	100525	140228
15.75_390.2771n	391.284	15.7471	pos	D8'-Merulinic acid A	HMDB0041454	3.25974	0.00449317	0.105286	0.229397	1.17235	653856	605057	562598	507231	617322	574519	660091	632146	553773	445984	626549	497667	460037	518410	451503	465814	566349	545343
11.92_481.3170n	482.324	11.9176	pos	LysoPE(18:0/0:0)	HMDB0011130	3.19255	0.0436938	0.330558	-0.683061	0.622842	124985	53352.8	190069	86877.6	105301	143523	161531	105456	71913.7	112609	157486	354525	158355	112764	161967	306535	134391	175965
14.16_877.5100m/z	877.51	14.1639	neg	PI(14:0/20:3(8Z,11Z,14Z))	LMGP06010072	3.17074	0.025142	0.247779	0.287447	1.22048	489595	407863	370087	341136	377714	356422	289603	435594	377217	365893	328186	307280	248067	409111	246394	227892	340694	349337
10.80_525.2857n	526.293	10.7986	pos	LysoPE(0:0/22:6(4Z,7Z,10Z,13Z,16Z,19Z))	HMDB0011496	3.15484	0.0454652	0.337907	-0.635772	0.643596	146738	65617.7	169291	137907	121851	110763	202583	88035	133913	149462	169232	413289	216958	177567	111546	252953	121720	215592
15.49_311.0201m/z	311.02	15.4906	neg	Inosine 2',3'-cyclic phosphate	HMDB0011680	3.11051	0.0119762	0.17354	0.13006	1.09434	814643	848106	709935	782598	723720	791342	767251	864527	770624	686336	803534	681753	699392	726841	743370	650391	781067	690348
12.16_549.3799n	550.387	12.1572	pos	PC(20:1(9Z)/0:0)	LMGP01050047	3.00326	0.00641211	0.128055	-0.94322	0.520071	38309.1	49825.9	62782.6	47539	83965.2	75815.4	47037	149944	28427.2	72401	143295	142912	125668	82535.3	82844.1	156783	210236	105567
5.80_402.0854n	401.078	5.79863	neg	13-chloro-5,14-dihydroxy-7,12-dimethyl-6-(3-methylbut-2-en-1-yl)-10-oxo-2,9-dioxatricyclo[9.4.0.0³,⁸]pentadeca-1(15),3(8),4,6,11,13-hexaene-15-carbaldehyde	HMDB0139187	2.91393	0.00274476	0.0819376	0.198916	1.14784	451595	431994	363695	396222	359029	377546	398576	434417	386125	328767	390660	323836	331465	368314	350195	305621	385766	351016
0.73_257.1027n	280.092	0.732133	pos	Glycerophosphocholine	HMDB0000086	2.88704	0.0385994	0.307916	-0.402745	0.756418	294791	118592	267593	154092	167406	223397	218616	266346	142060	172953	325871	358910	246005	241197	275359	220823	349051	259394
10.79_524.2786m/z	524.279	10.7894	neg	LysoPE(22:6(4Z,7Z,10Z,13Z,16Z,19Z)/0:0)	HMDB0011526	2.80894	0.0299393	0.270409	-0.600112	0.659703	118458	54502	145405	122585	100363	97184.1	160050	74720.3	109201	136980	128078	302129	203125	139100	105317	195849	102276	176407
11.97_636.3497m/z	636.35	11.9672	neg	Allodesmosine	HMDB0040704	2.804	0.00403484	0.099206	-0.548122	0.68391	81906.5	69665.9	134860	76476.3	126661	128350	78012.8	120945	70105.2	116569	131014	185388	141735	102579	152206	177551	118451	171435
15.89_475.1404m/z	475.14	15.8925	pos	Americanin B	92272	2.77855	0.000114963	0.021069	0.323656	1.2515	267148	246462	223957	219980	238803	235908	271249	260861	226307	179927	231296	192940	166118	214277	169187	187874	212175	196647
10.30_512.2997m/z	512.3	10.2979	neg	PC(14:0/0:0)	LMGP01050012	2.77128	0.0100885	0.161647	-1.26771	0.415319	33650.4	18572.6	59586.5	51648.7	29948.6	49927.1	41056.2	29445	34081.5	84105.6	48464	117265	127799	28010.5	91815.3	202274	33364.8	104611
11.53_547.3643n	548.372	11.5252	pos	LysoPC(20:2(11Z,14Z))	HMDB0010392	2.76605	0.00375382	0.0967703	-0.904489	0.534222	38080.3	36968.9	69073.3	50339.8	78799.9	66084.9	57485.3	48229.1	30948.8	70660.6	107959	160880	140506	62075.3	76786.4	131595	59705.3	80867.5
5.78_218.2115m/z	218.212	5.78263	pos	Dodecanoic acid	HMDB0000638	2.75374	0.0197582	0.222492	1.68507	3.21555	140624	39577.3	12337.4	180573	36699.3	115320	146797	197960	10458	30218.8	67825.1	9142.22	9525.27	17367.8	78327	10190.7	19158.7	32021.7
11.50_554.3466m/z	554.347	11.4974	neg	LysoPC(17:0)	HMDB0012108	2.74161	0.0254172	0.24868	-0.415383	0.74982	135099	113007	142380	113093	219596	135387	130242	146409	87366.2	117278	142011	227772	179124	188020	164770	239517	152830	219174
5.93_234.2064m/z	234.206	5.92988	pos	12-Hydroxydodecanoic acid	HMDB0002059	2.69705	0.0205971	0.226631	1.69917	3.24714	159063	46200.3	5609.71	165583	32167.7	112069	133424	154065	5090.32	36789.9	55064.4	3423.75	5349.82	10954.7	85967	5952.96	21633.8	25321.7
8.58_207.1022m/z	207.102	8.58017	neg	(Z)-3-Oxo-2-(2-pentenyl)-1-cyclopenteneacetic acid	HMDB0030197	2.64423	3.92735e-05	0.0155919	1.02138	2.02986	81976.2	68899.7	53658.3	100245	100428	81259.3	83375.4	134397	73511.2	39307.9	48268.8	39778.2	41477.9	45424.5	43134.2	36564.8	46112	43086.1
11.10_608.3186m/z	608.319	11.0976	neg	OOB-PE	LMGP20020034	2.64418	0.0116184	0.170756	-0.268651	0.830095	223169	191773	258559	218552	253074	262370	220404	251964	159769	251418	271973	304843	289327	204767	283016	318785	244467	288514
7.01_430.2029n	429.196	7.01198	neg	Ptilosteroid B	LMST02030213	2.53917	0.0218709	0.232798	6.1006	68.6219	2630.57	138214	45207.5	78381.9	13524.1	276.039	6.87222e-05	44864.3	28689.3	1000.68	733.83	294.125	823.42	623.267	447.499	136.333	521.525	545.788
10.71_482.3245m/z	482.325	10.714	pos	LysoPC(15:0)	HMDB0010381	2.36183	0.0220978	0.233654	-0.803317	0.57303	39550.9	26178.3	71382.3	47788.9	71042.6	48308.7	58525.8	51094.7	35890.9	61676.7	67150.4	129325	89009.4	59191.1	58579.8	169878	42474	107602
15.83_324.2170m/z	324.217	15.8307	pos	Betaxolol(hydroxylation)	1322	2.32382	0.0239297	0.242489	-0.38066	0.768086	134846	143432	107289	240575	157267	154896	141546	138335	198277	159542	289981	191459	181966	239595	222794	160365	191280	207163
12.36_262.2296n	280.263	12.3607	pos	2-(5,8-Tetradecadienyl)cyclobutanone	HMDB0037519	2.31868	0.0295401	0.26829	-0.483144	0.715417	126530	80650.8	85927.5	56292.8	123418	112461	90766.9	79484	155380	132600	174908	172783	107230	138286	88107.7	217750	128297	113297
7.63_422.1557n	467.154	7.63367	neg	3-(1,1-Dimethylallyl)scopoletin 7-glucoside	HMDB0032853	2.29007	0.00167625	0.0646974	8.28306	311.494	101270	34505	11665.3	35332.5	20413.4	42155.6	54038	18503.9	7506.15	6.87222e-05	1044.61	6.87222e-05	6.87222e-05	6.87222e-05	6.87222e-05	6.87222e-05	6.87222e-05	6.87222e-05
6.22_273.0806m/z	273.081	6.21758	neg	{[1-(4-methoxyphenyl)pentan-3-yl]oxy}sulfonic acid	HMDB0133010	2.27983	2.67737e-05	0.0124014	8.67472	408.649	54937.6	28964.9	13521.2	34394.4	10791.6	22744.4	44283.3	35452.9	15213.2	6.87222e-05	636.984	6.87222e-05	6.87222e-05	6.87222e-05	6.87222e-05	6.87222e-05	6.87222e-05	6.87222e-05
11.31_634.3341m/z	634.334	11.3072	neg	OHHdiA-PE	LMGP20020043	2.21977	0.00894062	0.15139	-0.61504	0.652912	62068.2	31928.1	78281.9	58168.7	67047.7	70249.9	71279.8	64762.1	40525.1	81482	71014	115159	133666	59186.5	76829.6	138148	76885.1	81297
7.69_583.2566m/z	583.257	7.69367	neg	Pubescenol	LMPR0104300001	2.14311	0.0416337	0.322274	0.770494	1.70585	59786.8	95049	149145	137996	54789.2	44233.5	73059	84415.3	35297.3	55760.4	46759.5	92609	38321.4	34529.1	21861.6	62899.8	55455.5	21952.5
11.33_526.3520m/z	526.352	11.3282	neg	PC(O-16:0/0:0)	LMGP01060010	2.12859	0.0106227	0.165387	-0.812261	0.569489	39337	28953.5	64913.1	28092.8	54270.4	49748.1	39855.5	38649.2	17625.3	64291.9	64512.9	122218	58209.9	46353.8	54425.8	113786	45904.1	64981.1
5.44_369.1556m/z	369.156	5.442	neg	3,4,5-trihydroxy-6-{[1-(4-methoxyphenyl)pentan-3-yl]oxy}oxane-2-carboxylic acid	HMDB0133009	2.09861	0.000707904	0.0450173	9.06936	537.217	73543.9	16154.9	8534.69	31010.8	10043.5	26326.3	33328.7	40506.8	14980.3	45.8221	299.893	6.87222e-05	42.3546	44.8483	6.87222e-05	6.87222e-05	6.87222e-05	40.6895
13.08_552.4026m/z	552.403	13.0823	pos	PC(O-18:0/2:0)[S]	40121	2.09299	0.00104053	0.051506	-0.885942	0.541134	33581.7	12237.4	20815.7	22681.8	31392.3	39616.6	20410.2	49235.8	14553.7	31137.7	38050.3	61755.2	45335.9	42921.9	45550.6	61034	60401.6	65688.7
11.09_524.2993m/z	524.299	11.0903	pos	Isoamoritin	52868	2.04113	0.00782254	0.14111	-0.553487	0.681371	44717.6	35533.7	70531.7	46949.6	75658.1	65809.6	52785.9	67018.9	29014.4	65960.6	81976.6	107643	79394.6	54173.8	74159.5	107684	59971	85268.8
11.31_583.3368m/z	583.337	11.3072	neg	Thioperamide	45306	2.01668	0.00577972	0.121005	-0.630204	0.646085	46043.6	26144.2	61086.6	44441.4	51848.7	56418.5	55209.8	49846	30250	63717.8	56852.9	87922.3	103534	46939.1	61980	105446	61346.8	64326
10.42_518.3246m/z	518.325	10.4191	pos	PC(18:3(6Z,9Z,12Z)/0:0)	76570	1.97022	0.0324979	0.280253	-1.05765	0.480414	9641.18	8066.19	49561.7	23718.9	22413.2	29898.9	23885.4	25968.9	34235.2	28884.3	26825.1	116740	80018.4	22446	37929.7	80584.5	28921.6	50970.2
8.75_599.2516m/z	599.252	8.74513	neg	APC	HMDB0060661	1.95862	0.00164724	0.064449	1.18777	2.27801	59800.1	40923.8	66871.3	32205.5	24591.2	24559.9	42696.3	50068.7	19634.5	21135	16373.8	28477.3	15105.6	9720.48	9183.27	27525.5	17315.2	13789.7
11.10_480.3097m/z	480.31	11.0976	neg	PC(15:0/0:0)	LMGP01050016	1.93252	0.0141937	0.190966	-0.414336	0.750365	68961.3	53602.2	96606.4	68432.6	86158.3	88682.3	72008.9	88860.8	47469.6	87990.5	94072.6	124703	103585	62762.4	99797.8	131616	81786	107629
6.43_360.1027m/z	360.103	6.42688	neg	Omeprazole sulfone	HMDB0014012	1.92629	0.00398682	0.0991967	7.19976	147.009	6.87222e-05	49705	23422.6	6.87222e-05	1957.45	29322.7	61728.6	31771	68600.2	6.87222e-05	6.87222e-05	1035.78	6.87222e-05	6.87222e-05	6.87222e-05	6.87222e-05	777.091	6.87222e-05
7.63_390.1449n	389.138	7.63367	neg	Mesuagin	LMPK12100030	1.92612	0.000171787	0.0259651	1.88925	3.70442	61457.3	36124.1	24350	32267	19519.5	35948	39141.5	21333.6	18773.4	1200.96	9950.63	19564.9	6898.69	5747.38	5785.69	7930.87	7902.85	13009.9
11.59_343.3319m/z	343.332	11.5879	pos	Vaccenic acid ethanolamide	LMFA08040059	1.92068	0.00104741	0.051506	-1.06682	0.477369	19121.2	15531.6	12522.8	8617.17	31853.6	31888.7	11314.2	11318.3	30561	28454	55753.2	41751.9	38252.1	57301.1	27976.5	48873.7	21667.4	41804.9
7.21_246.2428m/z	246.243	7.21335	pos	Myristic acid	LMFA01010014	1.91924	0.0241438	0.2434	1.58796	3.00624	56255.7	14669.3	14166.6	81159.8	20914.3	87376.5	69965.3	136929	11852.4	22023.3	36262.1	11330.7	13214.8	15883.7	24791.2	9936.64	15238.7	15407.3
11.20_430.3084n	475.307	11.2021	neg	Australigenin	HMDB0030066	1.89468	0.000422271	0.0380032	-0.789721	0.578456	37892.2	28890.2	32493.9	35958.7	31379.4	34498.3	23210.2	37692.7	28196.7	66938.7	36025.9	80092.6	64014.8	34810.9	48031.6	51776.6	67500.9	52509.3
5.26_264.1958m/z	264.196	5.25687	pos	O-Desmethylvenlafaxine	3006	1.89327	0.00872071	0.149431	29.3598	6.88958e+08	6.87222e-05	6.87222e-05	34.3425	6.87222e-05	66269.9	117613	90708.3	88846.5	62648.7	6.87222e-05	6.87222e-05	6.87222e-05	6.87222e-05	6.87222e-05	6.87222e-05	6.87222e-05	6.87222e-05	6.87222e-05
6.62_311.0201m/z	311.02	6.61502	neg	2,3-Di-O-methylellagic acid	HMDB0041395	1.88173	0.00101567	0.051506	0.177457	1.13089	187845	196141	165368	175378	174435	175503	172482	192426	174947	152281	177559	146372	153628	161944	158195	142888	174612	160180
14.61_342.3366m/z	342.337	14.6092	pos	6,8-Heneicosanedione	90850	1.85669	0.00449477	0.105286	-0.433149	0.740644	53925	65359.1	65801	66824	61416.8	69609.7	60663.7	67591.3	65108.8	71176.1	102641	131663	80918.4	77419.1	65865.5	79327.2	86493.5	82602
10.71_526.3154m/z	526.315	10.707	neg	PE(0:0/18:0)	LMGP02050038	1.82246	0.0164594	0.203917	-0.792662	0.577278	24385.1	15726.2	41421	30262	43703.1	30259.9	32718.9	32503.8	23020.7	43541.4	36501.1	68830.8	61300	32454.6	38362.2	100432	27600.5	65620.2
7.38_262.2378m/z	262.238	7.38218	pos	3-(L-Menthoxy)-2-methylpropane-1,2-diol	HMDB0032417	1.80488	0.0240337	0.243108	1.70575	3.26198	55437	11079.8	6783.36	69364.7	14703.3	78008	51636.1	105639	8118.95	25267.9	28190.8	3973.75	8998.9	7419.61	21537.6	4995.58	10604.5	11872.5
11.54_552.3677m/z	552.368	11.5401	neg	LysoPC(P-18:0)	HMDB0013122	1.80126	0.0109194	0.167502	-0.744137	0.597025	30661.8	24831.4	46781.7	21968.2	49356.6	36095.4	31979.7	33678.9	15897	49656.7	54698.8	86183.4	48966.9	32289	41248.4	87847	35936	51010.6
7.20_430.2028n	429.196	7.20015	neg	Ptilosteroid C	LMST02030214	1.79402	0.00752659	0.139087	6.82883	113.68	1944.86	64862.4	20225.4	23922.1	26970.8	6.87222e-05	10668.4	13771.7	15314.3	456.258	225.524	6.87222e-05	119.596	344.186	6.87222e-05	310.316	107.105	6.87222e-05
11.98_552.3312m/z	552.331	11.9769	pos	PS(20:1(11Z)/0:0)	LMGP03050020	1.79204	0.00161166	0.0642099	-1.40059	0.378775	5913.92	5826.09	24457.4	7416.62	15873.5	17396.8	5856.24	13545.4	6182.51	20303.4	25818.6	49120.2	27686.8	13959.4	33070.3	41109.6	13752.8	45705
12.22_465.3222n	466.329	12.2186	pos	PE(O-18:1(9Z)/0:0)	LMGP02060004	1.79086	0.00861724	0.149078	-1.14945	0.450797	11453.4	12618.9	22489.3	10243.3	19971.8	21409.1	23850.9	17476.3	7919.26	22640.1	40455	61331.5	23343.9	17211.2	30312.7	72632.1	22035.2	37086.2
1.60_188.9857m/z	188.986	1.60422	neg	Hydroquinone sulfate	HMDB0240263	1.77449	0.0294945	0.268092	29.0017	5.37504e+08	6.87222e-05	39975.3	6.87222e-05	6.87222e-05	15311	38529	128489	97411.4	12731	6.87222e-05	6.87222e-05	6.87222e-05	6.87222e-05	6.87222e-05	6.87222e-05	6.87222e-05	6.87222e-05	6.87222e-05
11.01_569.3482n	570.356	11.0063	pos	LysoPC(22:5(7Z,10Z,13Z,16Z,19Z))	HMDB0010403	1.73582	0.0332111	0.283832	-0.606606	0.65674	31493.2	21660	58318.5	27819.4	55611.9	28640.8	46861.6	48541.3	37825.8	39738.9	51019	109405	74237.3	51917.1	28109.6	67748.2	56857.1	64215.6
8.62_251.0926m/z	251.093	8.62152	neg	2,3-Dihydro-6-methoxy-2,2-dimethyl-4H-1-benzopyran-4-one	HMDB0041410	1.73134	0.00174183	0.0654736	0.219155	1.16405	145338	139167	118245	129635	120607	123072	131128	146353	125531	104300	129158	105248	106873	121286	109804	97708.4	124102	114427
14.46_325.1845m/z	325.185	14.4573	neg	2-Dodecylbenzenesulfonic acid	HMDB0031031	1.72898	0.0356082	0.293976	-0.174691	0.885957	219259	232334	250829	231895	251107	262953	213322	238689	281926	266788	355373	237327	274357	295046	269585	252888	254681	257181
12.50_538.3871m/z	538.387	12.5023	pos	LysoPA(24:1(15Z)/0:0)	HMDB0114757	1.71593	0.000439033	0.0381976	-0.958602	0.514555	13662.9	8875.83	13701.3	11465.4	31767.7	19404.2	10237.2	22252.7	10020.1	19346.6	26961.2	36555.2	29866.5	35738.4	25707.2	38979.5	24999	36622.2
7.63_443.1563m/z	443.156	7.63367	neg	3,4,5-trihydroxy-6-{[1-(4-methoxyphenyl)-4-methyl-3-oxopentyl]oxy}oxane-2-carboxylic acid	HMDB0132960	1.70283	0.000608281	0.0447128	6.76721	108.927	48007.3	19722.1	6508.72	19602.9	11921.1	20720.3	27520	10306.1	5284.1	39.4815	768.438	54.2201	6.87222e-05	435.573	6.87222e-05	6.87222e-05	60.5842	198.647
13.16_156.0421m/z	156.042	13.1607	pos	N-Methylethanolaminium phosphate	HMDB0060173	1.69698	0.00420586	0.101499	0.242046	1.18267	148373	155243	124554	145967	155505	141066	169659	162446	137152	114708	153372	116709	108733	146555	114161	118260	131988	128515
0.74_292.0724m/z	292.072	0.739133	neg	Icilin	64735	1.69244	0.000361164	0.0367367	-1.13049	0.456762	17420.2	6492.58	19571.2	10907.2	11464.1	19460.2	11186.6	15005.8	8517.11	15533.9	31007.3	31363.4	30052.8	18037.2	26555.7	25347.8	39202.4	45672.9
3.98_214.0897m/z	214.09	3.97822	pos	2-(4-Methyl-5-thiazolyl)ethyl butanoate	88442	1.66982	0.00282359	0.082912	4.46147	22.0311	1489.18	47944.8	14809.4	367.11	11878.6	21947.7	49520.5	18822.4	34107.7	1145.54	649.541	2847.14	288.527	423.304	608.461	1373.67	660.723	1121.45
10.94_507.3330n	508.34	10.9433	pos	PC(17:1(10Z)/0:0)	LMGP01050002	1.60722	0.014365	0.191344	-0.894143	0.538067	14037.1	7458.32	26921.6	11825.4	41741.7	14705.5	19203.2	17530.9	14478.4	25906.5	24619	56321.5	34329.6	37669.7	15615.3	53599.5	21283.3	42702.6
11.52_592.3624m/z	592.362	11.5187	neg	PC(20:2(11Z,14Z)/0:0)	LMGP01050132	1.58699	0.00240338	0.0776836	-0.781343	0.581825	17080.4	14437.7	24100.3	18388.7	31982	26920.8	21666.9	20026.3	11472.9	30388	32065.4	45041.8	53255.9	22808.7	31860.1	47925.9	24557.7	31910.6
4.20_426.2121m/z	426.212	4.20335	pos	O-Desmethyltramadol glucuronide	HMDB0060856	1.58664	0.0217691	0.232526	28.7488	4.51083e+08	6.87222e-05	6.87222e-05	6.87222e-05	6.87222e-05	41218	33989.9	62081.6	106983	34721.5	6.87222e-05	6.87222e-05	6.87222e-05	6.87222e-05	6.87222e-05	6.87222e-05	6.87222e-05	6.87222e-05	6.87222e-05
14.44_959.4687m/z	959.469	14.4364	neg	8-Hexanoylneosolaniol	HMDB0038559	1.58107	0.012334	0.176295	0.444653	1.36099	98171.9	67839.3	50561.1	47370.8	53897.1	65415.5	70018.9	75596.2	70442.6	69262.8	41444.7	38918.2	40893.6	60601.7	37862.7	53792.5	51359.7	46216.3
12.26_508.3763m/z	508.376	12.2594	pos	PC(O-18:1(9E)/0:0)[S]	40373	1.57091	0.00587992	0.122008	-0.975779	0.508465	9592.91	10358.7	18562	14071.5	18715.3	20286	18454.5	14621.6	5997.44	13633.9	30621.4	49592.3	24945.6	19473.4	21432.4	46960	21141.6	29168.3
11.09_772.4650m/z	772.465	11.0903	pos	13-Demethyl tacrolimus	HMDB0060706	1.56135	0.0126848	0.179626	-1.01032	0.496435	9711.12	6420.19	21211.2	11585.7	26312.1	16180.9	14374	21145.9	7276.6	18831.4	23155	55271.6	32631.3	13520.1	30309.4	50322.1	15468.9	30852.8
10.42_562.3154m/z	562.315	10.4204	neg	LysoPC(18:3(6Z,9Z,12Z))	HMDB0010387	1.55987	0.0290272	0.266288	-1.06247	0.478813	5552.7	4416.78	32126.2	16379.1	12174.1	19714.6	13347.3	17882.7	23142.7	19986	14094.7	67211.9	59644.3	13770.7	25520.2	48300.2	19666.8	34086.6
13.66_959.4689m/z	959.469	13.6561	neg	11-Deacetylvaltrate 11-(3-hydroxy-3-methylbutanoate)	89453	1.55554	0.0226438	0.235099	0.419006	1.33701	112395	66633.4	61005	59741.3	47991.1	64363.3	84658.2	82833.7	68706.6	69295.8	46342	40418.8	42546.7	50235.9	52068.4	53609.7	64981.9	65410.5
11.30_438.2982m/z	438.298	11.2956	pos	CPA(18:0/0:0)	HMDB0007004	1.5417	0.0031007	0.0881643	-1.05051	0.482798	13615.5	11092.9	17408.1	8157.88	19383.3	15988.6	14580.8	12775.8	7823.22	20712.7	35484.5	44293	19518.8	14778	20959.3	45520.1	17274.5	31720.9
7.63_355.1666m/z	355.167	7.63367	neg	O-Desmethylquinidine	2223	1.52726	0.000662026	0.0448782	7.99642	255.366	38772.3	16049.1	5160.65	15806.7	9441.61	16560.3	21691.1	8459.1	3634.69	27.4918	421.321	4.95549	14.2039	23.2301	18.95	12.4073	7.04471	1.30128
11.90_598.2782n	599.286	11.8972	pos	Hematoporphyrin	5638	1.51999	0.0215402	0.231683	1.9816	3.94931	31351.4	25993.8	60066.5	19073.5	15505	3099.41	9932.15	12349.3	6491.1	5243.52	3951.35	15165.1	2015.52	6971.15	530.245	7536.85	4900.34	241.375
12.16_594.3782m/z	594.378	12.1601	neg	LysoPC(20:1(11Z))	HMDB0010391	1.50091	0.014794	0.19294	-0.839251	0.558934	13301.1	15015.8	18233.7	13512.2	28826.3	24265.3	15389	50193.1	8800.9	27163.8	35950.6	35110.5	41191.4	21242.5	29253.1	50306.5	63717.3	31591.4
11.21_431.3158m/z	431.316	11.2128	pos	2,22-Dideoxy-3-dehydroecdysone	64607	1.47737	0.000482916	0.0393988	-0.862429	0.550026	20100.4	13941.1	17857.9	17049.7	15927.3	17645.5	13744	20250	16073.3	36156.7	23008.8	50249.8	32070.7	19394	23724.1	28528	35758.9	28530.6
11.97_508.3402m/z	508.34	11.9672	neg	1-O-(2-methoxy-4Z-hexadecenyl)-sn-glycero-3-phosphocholine	LMGP01060043	1.46104	0.00401081	0.0991967	-0.720678	0.606812	14451.3	13681.6	29920.8	13988.9	22921.7	28875.3	14604.4	22334.8	12128.6	23685.3	27819.9	47844.8	31880.6	21357.6	32479.4	41296.9	24020.9	34558.2
11.17_520.3406m/z	520.341	11.1716	pos	PC(18:2(9Z,12Z)/0:0)[U]	40302	1.42147	0.0475639	0.343909	-0.744883	0.596716	13358.4	8498.76	27794.5	26189.2	16508.1	29103.9	34082	16883.2	23729.3	19480	27340.7	53841.2	73420.7	22430.1	28962.8	52468.3	21242.3	29525.1
15.66_630.6179m/z	630.618	15.6631	pos	Cer(d18:1/24:1(15Z))	HMDB0004953	1.38304	0.0148659	0.193437	0.516781	1.43076	99903	55815	70319.5	59960.8	88826.6	118037	107421	103912	82463.9	29059.6	89325.5	69444.6	53031.6	62594.9	80155.4	39311.8	58476.1	68420.6
9.33_583.2548m/z	583.255	9.33102	pos	Biliverdin	HMDB0001008	1.38063	0.0125082	0.177827	1.17515	2.25816	30504	28525.9	50461.3	11531.4	17629	22186	25687.4	43294.9	7296.81	10683.2	6838.17	25623.8	5429.59	6158.5	10707.9	20614.5	12226.4	6722.47
0.88_221.0300m/z	221.03	0.88365	neg	Glucuronolactone	44759	1.35173	0.00374938	0.0967703	0.931188	1.90685	40939.3	23465.7	19891.4	23232.2	16012.8	16014.5	46599.9	27081.5	32352.8	18719.6	15311.7	12917.8	11379.6	13405.5	10444.3	21988	15259.7	9367.68
11.59_298.2742m/z	298.274	11.5879	pos	9E,11E-Octadecadienoic acid	HMDB0005047	1.33702	0.0019158	0.0686008	-0.78515	0.580292	13564.9	12516	11346.1	8111.64	19653.2	22367.6	10005.6	10522.9	18730.1	18462.8	32294.7	30844.5	23215.5	29122.6	17093.1	30061.7	14519.9	22927
11.55_506.3611m/z	506.361	11.546	pos	PAF C-16	34488	1.31535	0.000676948	0.0448782	-0.997507	0.500865	9544.11	7442.69	10934.7	7859.88	12464.8	11917.1	10018	7846.14	6485.67	12939.6	20755	28244.2	19001.2	10986.6	13200.3	26351.2	13896	23360.4
1.89_199.1693m/z	199.169	1.88563	pos	(R)-3-Hydroxydodecanoic acid	HMDB0010728	1.30615	0.00551017	0.117705	-0.218032	0.859737	65257.8	63443.2	60140.6	62753.2	70803.5	70242.1	66325.4	70736.1	61506.6	64521.7	89637.5	79838.5	67974.7	89633.2	69849.1	69688.6	78824.2	77694.3
5.88_369.1557m/z	369.156	5.88197	neg	Blumealactone C	HMDB0035357	1.3026	0.00942887	0.155349	6.90327	119.699	45378.6	7732.86	3342.63	10907.1	4510.75	10332	14363.4	13747.2	4568.76	26.8839	799.221	6.87222e-05	36.6455	64.3096	32.7074	6.87222e-05	6.87222e-05	6.87222e-05
4.77_419.0889m/z	419.089	4.77123	neg	Methyl 2,6-dihydroxy-4-quinolinecarboxylate	93963	1.2692	0.00716388	0.135887	0.140174	1.10204	114270	117459	100605	110122	102527	107467	103083	115488	104089	95874.8	111502	92542.7	95232.7	99891.9	100908	85536.8	105738	97596.4
6.18_378.1118m/z	378.112	6.18138	pos	(S)-Canadine	64374	1.26765	0.00490278	0.109394	5.91286	60.2488	6.87222e-05	11360.5	16335.6	6.87222e-05	4693.9	14441.7	40830.9	28245.6	16675.5	6.87222e-05	6.87222e-05	2200.61	6.87222e-05	6.87222e-05	6.87222e-05	6.87222e-05	6.87222e-05	6.87222e-05
12.20_464.3149m/z	464.315	12.2028	neg	PE(P-18:0/0:0)	LMGP02070002	1.26062	0.0103418	0.163276	-1.01599	0.494489	8206.56	7396.45	14812.8	5224.82	12056.7	12842.2	12635.8	10827.7	5337.09	14010.9	19732	31108.8	14962.9	8554.08	17439.7	40424.5	13586.3	20852.4
8.62_512.3352m/z	512.335	8.62312	pos	PA(8:0/13:0)	HMDB0115484	1.253	0.0160978	0.202129	-0.845227	0.556623	33139.4	3434.04	14635.6	26061.1	8979.3	19435.9	15872.3	32361.4	13233	47038.8	16274	30684.3	38875.9	29297.9	14224.6	35978.8	54330.9	33591.4
10.36_444.3323m/z	444.332	10.3558	pos	Galactosylsphingosine	HMDB0000648	1.24046	0.024369	0.244437	-0.191437	0.875733	82892.3	80161.1	73034.9	77227	85014.7	80115.1	86559.2	79483.1	77370.9	72727.8	112353	96055.4	79523.2	102205	95203.9	75472.2	94072.2	96677.8
4.52_419.0889m/z	419.089	4.52193	neg	N-Desmethylzopiclone	HMDB0060541	1.23773	0.00642787	0.128191	0.175591	1.12943	87979.3	87798.1	75496.8	85622.7	73704.4	78761.6	79119.9	92258.9	79290.7	70819.7	80633.8	64918.6	69595	73955.1	75600.8	63662.6	82610.9	73431.6
2.20_153.0659m/z	153.066	2.19997	pos	N-Methyl-4-pyridone-3-carboxamide	1502	1.23395	0.00172814	0.0651378	-0.765552	0.588228	16514.1	11643.9	17178.4	14788.8	10341.7	12929.4	22031.9	12020.6	9138.75	19536.9	33431.9	31716	19575.8	21390	17173	29588.6	15084.2	27705
5.28_352.1656m/z	352.166	5.27762	pos	Phenylalanyl-Tryptophan	HMDB0029006	1.22814	0.00610725	0.124743	-0.941969	0.520522	9624.53	4436.86	20449.6	13413.7	8941.94	15945.3	13745	7968.42	7086.99	24885.1	19229.3	36625.6	22141.4	9754.14	17057.6	27860.5	10971.6	26687
15.75_301.1411m/z	301.141	15.7471	pos	Monoethylhexyl phthalic acid	HMDB0013248	1.21696	0.0115643	0.170756	0.196819	1.14617	126686	108802	104597	98378.8	116320	115047	133652	120747	113803	94629.8	119023	95581.3	86649	106471	88275.2	95562.6	109058	110405
8.01_390.1911m/z	390.191	8.0123	pos	1-hydroxy-2-[6-(2-methylbut-3-en-2-yl)-7-oxo-2H,3H,7H-furo[3,2-g]chromen-2-yl]propan-2-yl acetate	HMDB0130289	1.21482	0.0319172	0.27742	0.433749	1.35074	34494.4	61576.8	67141.5	34857.1	68665.2	52196	72427.2	60948.2	49886.1	49310.6	49653.4	41151.4	49665.6	12969.8	52682.9	41085.2	36555.3	38716.5
15.50_432.2383m/z	432.238	15.4952	pos	Magnoshinin	68471	1.20786	0.00250073	0.0790924	0.203058	1.15114	106738	95514.8	90849.8	87828.2	105160	95711.6	114429	101587	92887.9	80708.4	87308.6	86309.9	77937.5	97704.8	79057.6	82172.3	89917.8	92645.8
11.29_436.2836m/z	436.284	11.2863	neg	PE(P-16:0e/0:0)	HMDB0011152	1.18447	0.00333318	0.0916879	-0.924049	0.527028	9210.28	8003.75	12950	5893.89	13601.5	12068.6	9781.21	9334.35	5861.38	15774.7	21111.7	26259.9	13854.1	8933.77	15680.2	30361	11573.7	20967.7
15.53_417.0718m/z	417.072	15.5349	pos	METHYL ROBUSTONE	44095	1.17398	1.34094e-06	0.0043786	0.521899	1.43584	28287.2	25104.7	23313.2	22604.8	23866.5	21753.9	27156.5	24312.1	22807.9	16724	18867.8	17767.5	14693.4	18658.4	12665.9	17314.1	17744.7	18231.9
9.77_795.1377m/z	795.138	9.76772	neg	UDP-N-acetylmuramoyl-L-alanine	63631	1.16158	0.00011759	0.0211059	0.314204	1.24333	42319.1	38896.3	33176.8	38129.6	36112.7	34396.5	35615.2	39456.2	33376.2	29963.8	33608.1	27279.5	26400.2	30083.1	28559.6	26504.5	34849.4	29358.4
15.79_271.2632m/z	271.263	15.7892	pos	3-Methylbutyl dodecanoate	LMFA07010759	1.1588	0.00599313	0.123821	-0.694238	0.618036	24739.3	8210	17253	10492.4	14787.4	16516.8	13303.8	18600.3	11984	15372.2	32075.1	24813.8	26425.4	17703.8	18718.4	18029	35468.8	31262.5
11.86_589.3016m/z	589.302	11.8565	pos	Dinoflagellate luciferin	73308	1.15354	0.0407118	0.317805	2.50722	5.68522	35813.3	22511.3	1409.72	4395.58	2334.16	3119.79	43402.7	15919.8	2318.54	5632.38	2129.15	4082.55	1581.87	594.679	313.52	2461.43	6286.17	6.87222e-05
8.00_205.0865m/z	205.087	8.00233	neg	5-[(3-methoxyphenyl)methyl]oxolan-2-one	HMDB0127763	1.13415	2.23128e-06	0.0043786	12.9884	8126.52	8423.87	3365.87	3505.51	10691	6332.73	6046.35	8328.16	12618.4	6561.73	6.87222e-05	6.87222e-05	6.87222e-05	6.87222e-05	6.87222e-05	8.10546	6.87222e-05	6.87222e-05	6.87222e-05
8.85_615.2460m/z	615.246	8.84818	neg	14-Dihydroxycornestin	67011	1.12419	0.00866678	0.149295	1.25909	2.39344	12774.3	19311.2	24018.5	14826.7	8712.98	5241.19	14718.8	17478.8	2857.31	8495.68	3666.65	9802.22	2955.04	2339.94	2259.67	11673.7	7523.57	1395.43
7.18_599.2526m/z	599.253	7.17923	neg	4-Hydroxypromazine	2138	1.12154	0.000115917	0.021069	1.53927	2.90647	14231.5	11199.4	13074.1	11277.9	6433.84	5510.08	10527.3	13157.1	4949.77	4038.65	2779.97	6049.32	3094.37	2903.38	1266.12	5744.03	3926.61	1287.13
10.83_504.3094m/z	504.309	10.8303	neg	PC(17:2(9Z,12Z)/0:0)	LMGP01050127	1.10732	0.0466278	0.340667	-0.691167	0.619353	11138.9	6692.03	17999.5	18200	11566.4	20193.9	23163	13774.2	14851.8	15074.3	19198.6	30109.7	51530.8	14040.4	22148	33584.2	17103.6	19345
15.50_516.1670m/z	516.167	15.4952	pos	2-amino-4-({1-[(carboxymethyl)-C-hydroxycarbonimidoyl]-2-{[2-hydroxy-1-(4-hydroxy-3-methoxyphenyl)-3-oxobutyl]sulfanyl}ethyl}-C-hydroxycarbonimidoyl)butanoic acid	HMDB0135692	1.10463	3.64583e-05	0.0149573	0.432622	1.34968	31020.9	29419.2	26772.7	22203.5	28895.8	27600.8	32315.3	32954.5	26039.6	20698.3	23132.7	22376.7	19658.6	24728.8	19146.5	19220	22225.2	19393.1
1.13_289.0680m/z	289.068	1.12762	neg	Pseudouridine	HMDB0000767	1.08926	0.0201387	0.224512	-0.767166	0.58757	9584.55	14715.9	12603.8	13203.1	18009.3	14910.3	15542.8	19396.5	9579.61	13841.6	40638.7	12363.3	27365.4	25374.7	17873.2	13515.5	24678.4	41422.2
4.23_203.0014m/z	203.001	4.22922	neg	O-methoxycatechol-O-sulphate	HMDB0060013	1.08855	0.00566639	0.119882	27.25	1.59608e+08	6.87222e-05	17168.7	6.87222e-05	6.87222e-05	6371.53	18717.6	24719.1	24001.5	7739.05	6.87222e-05	6.87222e-05	6.87222e-05	6.87222e-05	6.87222e-05	6.87222e-05	6.87222e-05	6.87222e-05	6.87222e-05
11.01_614.3467m/z	614.347	11.0141	neg	PC(22:5(4Z,7Z,10Z,13Z,16Z)/0:0)	LMGP01050142	1.08751	0.0466908	0.340667	-0.485566	0.714217	17450.1	12328.5	30931.8	16251.6	29761.1	15086.4	24144.5	28100	21118.8	22063.1	22523	46841.7	41233.8	23715.1	16561	35400.5	31757.3	33172.9
10.71_392.2930n	437.291	10.707	neg	Chenodeoxycholic Acid	LMST04010032	1.08245	0.0443484	0.333805	-1.62366	0.324511	10665.7	3323.99	13477.1	850.513	12824.1	6771.84	297.785	1295.85	8455.73	36214.4	14373.7	14430.5	879.279	31380.9	31855.5	312.415	1035.23	48133.1
9.89_480.2132m/z	480.213	9.89455	pos	(+)-Plicamine	69396	1.07274	0.00119599	0.0560803	1.61137	3.05542	13122.5	10823.7	17486.9	10251.1	7147.54	3821.76	14050.4	10317.8	2793.32	4262.97	3388.59	5370.7	1699.55	2509.43	1534.87	6889.57	2271.89	1467.72
7.63_391.1344m/z	391.134	7.63367	neg	Mytilin B	HMDB0033442	1.07045	0.00042611	0.0380032	8.72711	423.76	17806.2	8198.22	2504.52	7392.55	4848.72	8599.68	10652.4	4223.38	1552.89	6.87222e-05	155.225	6.87222e-05	6.87222e-05	6.87222e-05	6.87222e-05	6.87222e-05	6.87222e-05	6.87222e-05
7.63_438.1383m/z	438.138	7.63367	neg	Amygdalin	63626	1.06819	0.000837143	0.0473816	9.34842	651.859	19821.7	7358.26	2318.5	7882.23	4793.76	8774.78	11299.9	4302.33	1722.8	6.87222e-05	104.737	6.87222e-05	6.87222e-05	6.87222e-05	6.87222e-05	6.87222e-05	6.87222e-05	6.87222e-05
4.00_185.1285m/z	185.128	3.99885	pos	N-Acetylisoputreanine	HMDB0094713	1.06569	0.0184558	0.216332	-0.469545	0.722192	30323.5	20761.1	22394.8	27599.3	17538.6	25557.6	30193.7	21214.6	25095.1	34544.5	37223.2	34524.7	25057.6	32292.3	27316.6	29629.8	27091.4	57887.1
15.89_238.0737m/z	238.074	15.8925	pos	Pyrimethanil	68896	1.05616	0.00257087	0.0803741	0.263318	1.20024	54695.1	51400.2	47456.5	44904.4	51305.3	47338.5	54329.4	54379.4	43341.8	36254.2	51873.6	43731	37290.3	45082.9	35655.5	39314.4	46583.9	38432.6
11.50_464.3141m/z	464.314	11.5046	pos	PC(15:0/0:0)[S]	40283	1.04868	0.0115625	0.170756	-1.00866	0.497006	4794.62	6498.27	9955.47	4867.65	11719.9	8803.1	7672.47	6392.89	4207.7	10443.7	20137	24410.2	9330.2	7260	10680.4	25389.2	6847.31	16108
10.93_552.3313m/z	552.331	10.9322	neg	LysoPE(0:0/20:1(11Z))	62270	1.02365	0.0163321	0.203462	-0.734382	0.601075	8464.44	4138.02	14266.8	7369.14	22599	7612.54	9771.85	10763.3	8188.18	15761.6	12665.7	23555.6	18269.8	17657.1	9267.2	24584.4	11118.8	22130.7
13.34_399.3945m/z	399.394	13.3384	pos	Erucicoyl-EA	LMFA08040050	1.01938	0.0351232	0.291691	-0.540126	0.687711	14176.6	19321.1	20757.4	14018.3	22829.6	22169.8	18673.2	9866.85	26253.2	28788.7	18589.4	24968.4	17717.3	22661.7	29125.7	45916.7	38734.8	17882
5.82_378.1118m/z	378.112	5.82458	pos	Litebamine	HMDB0038629	1.01652	0.0112925	0.169967	6.5527	93.877	6.87222e-05	10671.9	9198.65	6.87222e-05	1094.28	7298.09	33169.8	15093.8	13713	6.87222e-05	6.87222e-05	814.886	6.87222e-05	6.87222e-05	6.87222e-05	6.87222e-05	146.366	6.87222e-05
11.10_584.3204m/z	584.32	11.0976	neg	PS(19:0/0:0)	78855	1.01311	0.000675076	0.0448782	-0.339483	0.790325	24084.8	18475.9	24855.8	20749.7	24007.9	24434.8	22833	24520.1	15371	26282.7	26260.3	31162.4	29861	22930.3	29028.8	30568.5	27458.3	28664.3
15.03_391.1764m/z	391.176	15.0306	pos	Rosmic acid	HMDB0032082	1.0092	0.0219833	0.233303	1.54109	2.91015	15649	6136.3	22100.4	12495.3	4500.49	2227.71	10632.5	26510.5	5498.93	4286.13	480.886	8740.01	2113.25	1962.62	6.87222e-05	8456.79	8928.01	1370.98

## Sheet: table S4
Table. S4 Significant metabolic pathway score of MNPs in tumor and para-tumor tissues at different time point.
REACTOME	Para-tumor at day 0 after nsPEF	Para-tumor at day 3 after nsPEF	Para-tumor at day 6 after nsPEF	Tumor at day 0 after nsPEF	Tumor at day 3 after nsPEF	Tumor at day 6 after nsPEF
Creatine metabolism	0.16921	-0.052995	-0.0260699	0.0528602	-0.0656031	-0.106475
Metabolism of fat soluble vitamins	0.194167	0.0509242	0.120557	0.165025	0.126161	0.130009
Metabolism of polyamines	0.812553	0.710319	0.771206	0.816504	0.520308	0.544403
Glycosphingolipid metabolism	0.434733	0.503471	0.364369	0.312312	0.263286	0.353769
Glucose metabolism	0.337723	0.214467	0.279679	0.357935	0.475252	0.335916
Phenylalanine and tyrosine metabolism	-0.134066	-0.196399	-0.17755	-0.157023	-0.165121	-0.13182
Vitamin D calciferol metabolism	0.562048	0.358381	0.488438	0.61098	0.417783	0.467156
Pyruvate metabolism	0.248052	0.145272	0.223924	0.239983	0.325908	0.204133
Aspartate and asparagine metabolism	0.0446979	-0.0338028	0.0062548	0.0463755	0.00571272	0.0560866
Metabolism of angiotensinogen to angiotensins	0.761577	0.598054	0.724622	0.749003	0.796346	0.805559
Integration of energy metabolism	0.298049	0.38875	0.327305	0.28434	0.242802	0.264582
Sphingolipid metabolism	0.261819	0.331468	0.237069	0.184179	0.160301	0.246071
Selenoamino acid metabolism	5.39231	5.8396	5.48717	5.23457	4.53538	4.90384
Metabolism of RNA	1.0454	1.13314	1.04933	1.02534	0.857095	0.905307
Metabolism of amino acids and derivatives	2.00616	2.12356	2.02177	1.94617	1.66275	1.77988
Diseases of carbohydrate metabolism	0.566228	0.644969	0.58758	0.53656	0.451849	0.500842
Alpha linolenic OMEGA3 and linoleic OMEGA6 acid metabolism	0.141664	0.243113	0.140744	0.104178	-0.022129	0.0366828
Surfactant metabolism	0.355276	0.493278	0.407643	0.348519	0.193383	0.383638
Glutamate and glutamine metabolism	0.332298	0.441135	0.324872	0.232232	0.219948	0.349048
Arachidonic acid metabolism	0.264466	0.319038	0.332458	0.22813	0.288534	0.279791
Metabolism of nucleotides	0.156234	0.171337	0.198025	0.172352	0.155304	0.147331
TP53 regulates metabolic genes	0.68328	0.733046	0.727379	0.682796	0.531265	0.565219
Hyaluronan metabolism	0.24475	0.290505	0.308121	0.202805	0.184681	0.306725
Metabolism of cofactors	0.0957419	0.0736317	0.140538	0.131326	0.125059	0.074281
Pp2a mediated dephosphorylation of key metabolic factors	0.172309	0.235414	0.227197	0.147436	0.138099	0.169472
Fructose metabolism	-0.0837107	-0.0604741	-0.0701089	-0.104912	-0.162841	-0.130615
Metabolism of porphyrins	-0.0833678	-0.126567	-0.0442237	-0.0486321	0.0313808	-0.0543076
Metabolism of folate and pterines	-0.188737	-0.240506	-0.199533	-0.147262	-0.117489	-0.163247
Sulfur amino acid metabolism	-0.0739951	-0.116342	-0.0727197	-0.0551441	-0.0891617	-0.0937588
Chrebp activates metabolic gene expression	-0.0051774	-0.0284184	-0.0207711	0.0176396	0.0145916	-0.0106123
Vitamin C ascorbate metabolism	-0.0175845	-0.020228	0.0565325	0.0298318	0.266025	0.163295
Nicotinate metabolism	0.0313012	-0.00636039	-0.0189981	-0.0335994	0.167303	0.0883089
Metabolism of water soluble vitamins and cofactors	-0.112405	-0.137063	-0.123246	-0.112491	-0.0357527	-0.074339
Diseases associated with glycosaminoglycan metabolism	0.0325771	-0.030697	0.00665137	-0.0029331	0.0882445	0.0955476
Carnitine metabolism	-0.143265	-0.116626	-0.110661	-0.140165	-0.0734615	-0.11879
Glycosaminoglycan metabolism	-0.0383764	-0.0387062	-0.0301473	-0.0576224	-0.0133457	0.0109221
Chondroitin sulfate dermatan sulfate metabolism	-0.0411817	-0.0700253	-0.051294	-0.0647975	7.21963e-05	0.0143321
Heparan sulfate heparin hs gag metabolism	-0.0418569	-0.0693196	-0.0462406	-0.0578273	0.0108062	0.01979

## Sheet: table S5
Table. S5 The expression of top 10 signature genes in nine MNP clusters.
gene	p_val	avg_logFC	pct.1	pct.2	p_val_adj	cluster	gene_diff
C1qa	0	2.34628	0.767	0.103	0	3	7.447
C1qb	0	2.18564	0.819	0.125	0	3	6.552
C1qc	0	2.11263	0.785	0.098	0	3	8.01
Gm21762	0	1.92277	0.807	0.002	0	8	403.5
Hp	0	1.27511	0.863	0.279	0	2	3.093
Cd81	3.42881558213825e-321	1.18038	0.578	0.089	1.06475010272139e-316	3	6.494
Mrc1	1.52594e-301	1.10603	0.543	0.07	4.7385e-297	3	7.757
Ly6c2	6.6228e-300	1.12511	0.778	0.293	2.05658e-295	2	2.655
Cd300c	9.63906e-287	1.26374	0.737	0.006	2.99322e-282	8	122.833
Mgst1	1.67889e-248	0.880051	0.653	0.231	5.21345e-244	2	2.827
Fscn1	6.79809e-243	2.68769	0.797	0.016	2.11101e-238	9	49.812
Ccl22	1.19646e-239	3.275	0.791	0.013	3.71536e-235	9	60.846
Klrd1	6.31497e-234	1.05934	0.516	0.038	1.96099e-229	5	13.579
Axl	9.05364e-232	0.694379	0.497	0.08	2.81143e-227	3	6.212
Ifitm6	1.65247e-227	0.798809	0.732	0.308	5.1314e-223	2	2.377
Klk1	6.39603e-227	1.52746	0.562	0.001	1.98616e-222	8	562
Cacnb3	8.57772e-227	1.71097	0.743	0.005	2.66364e-222	9	148.6
H2-Oa	3.43551e-213	0.830162	0.521	0.044	1.06683e-208	5	11.841
Pi16	5.58437e-203	0.423613	0.512	0.072	1.73411e-198	4	7.111
Cd209a	2.38916e-199	1.24627	0.416	0.023	7.41905e-195	5	18.087
Cxcl9	2.21089e-197	1.77197	0.345	0.035	6.86547e-193	3	9.857
Arg1	4.56644e-197	1.28863	0.573	0.18	1.41802e-192	1	3.183
H2-Ob	8.2498e-192	0.557194	0.442	0.029	2.56181e-187	5	15.241
Nxpe4	2.83031e-190	0.350158	0.388	0.035	8.78896e-186	4	11.086
Tppp3	5.66274e-190	0.895044	0.468	0.142	1.75845e-185	2	3.296
Gm9733	9.90433e-183	0.352521	0.446	0.064	3.07559e-178	4	6.969
Chil3	2.17919e-180	0.748982	0.726	0.324	6.76703e-176	2	2.241
Ms4a7	7.0928e-178	0.844383	0.309	0.032	2.20253e-173	3	9.656
Lrg1	3.59304e-175	0.935392	0.532	0.073	1.11575e-170	4	7.288
Kmo	1.73812e-168	0.595281	0.465	0.048	5.3974e-164	5	9.688
Ctnnd2	4.71066e-166	0.43009	0.329	0.011	1.4628e-161	5	29.909
Atp2a1	8.36791e-166	0.727619	0.449	0.002	2.59849e-161	8	224.5
Ptprf	1.38537e-165	0.768929	0.453	0.002	4.30198e-161	8	226.5
Ccl12	2.78238e-159	1.10372	0.317	0.039	8.64011e-155	3	8.128
Kit	4.73172e-158	0.441653	0.318	0.011	1.46934e-153	5	28.909
Dpp4	2.7085e-157	0.47751	0.437	0.048	8.41069e-153	5	9.104
Chdh	1.43617e-151	0.615975	0.423	0.003	4.45974e-147	8	141
Arg1	2.74087e-149	1.86871	0.828	0.243	8.51124e-145	7	3.407
Sh3bgr	1.70191e-147	0.705893	0.383	0.001	5.28495e-143	8	383
Ppp1r14a	1.94103e-145	0.421173	0.254	0.004	6.02749e-141	5	63.5
Spp1	7.3842e-144	1.2022	0.476	0.165	2.29301e-139	1	2.885
F5	1.27197e-143	0.342178	0.375	0.051	3.94984e-139	4	7.353
Cacna1e	5.54336e-141	0.64797	0.405	0.003	1.72138e-136	8	135
mt-Co3	8.15982e-140	0.73299	1	0.988	2.53387e-135	6	1.012
Ccnl1	2.16122e-135	0.876349	0.727	0.721	6.71122e-131	6	1.008
Nhsl2	1.08206e-132	0.341435	0.373	0.052	3.36012e-128	4	7.173
Pglyrp1	6.56834e-129	0.557009	0.414	0.057	2.03967e-124	4	7.263
Havcr1	3.89034e-128	0.547498	0.343	0.001	1.20807e-123	8	343
Cxcl3	2.18572e-123	1.01058	0.38	0.107	6.78732e-119	1	3.551
Gm26917	1.18016e-122	1.35022	0.528	0.447	3.66475e-118	6	1.181
Ampd3	1.47416e-121	0.270021	0.317	0.041	4.57772e-117	4	7.732
Rab3il1	2.09123e-120	0.370847	0.289	0.047	6.49388e-116	3	6.149
Ldlrad3	5.63077e-116	0.243844	0.299	0.042	1.74852e-111	4	7.119
Klk1b27	8.10311e-111	0.707482	0.285	0	2.51626e-106	8	Inf
Chn2	4.62242e-110	0.296168	0.271	0.023	1.4354e-105	5	11.783
Bnip3	1.14637e-109	1.34343	0.505	0.179	3.55983e-105	7	2.821
Ccl24	6.20344e-109	1.58719	0.332	0.105	1.92636e-104	1	3.162
Cdc42ep2	4.8183e-108	0.531337	0.329	0.128	1.49623e-103	2	2.57
Nfe2	2.05472e-107	0.250489	0.293	0.042	6.38052e-103	4	6.976
Nudt17	2.28954e-107	0.840639	0.396	0.003	7.10972e-103	9	132
Pdlim1	2.12131e-106	0.49905	0.316	0.127	6.58731e-102	2	2.488
Mmp8	1.50144e-100	0.561611	0.371	0.13	4.66243e-96	2	2.854
Neat1	2.07895e-98	1.18801	0.789	0.753	6.45576e-94	6	1.048
Cxcl3	3.65369e-97	2.13461	0.572	0.15	1.13458e-92	7	3.813
Spp1	2.08161e-95	1.88125	0.66	0.216	6.46401e-91	7	3.056
Il1a	7.45148e-95	0.846222	0.317	0.107	2.31391e-90	1	2.963
Sdc1	2.11057e-94	0.611801	0.268	0.072	6.55397e-90	1	3.722
Lilrb4a	2.35518e-90	0.854328	0.378	0.265	7.31355e-86	6	1.426
Rai14	3.12597e-89	0.481338	0.301	0.092	9.70708e-85	1	3.272
Inhba	6.25663e-89	0.740499	0.277	0.073	1.94287e-84	1	3.795
Strip2	5.9752e-85	0.706715	0.337	0.004	1.85548e-80	9	84.25
Ly75	1.09042e-82	0.839573	0.364	0.007	3.38607e-78	9	52
Egln3	8.14168e-82	1.28414	0.387	0.078	2.52824e-77	7	4.962
Malat1	9.14304e-81	0.864841	1	0.992	2.83919e-76	6	1.008
Serpine1	9.78525e-77	1.56154	0.421	0.094	3.03861e-72	7	4.479
Sgms2	1.3405e-75	0.408232	0.282	0.115	4.16265e-71	2	2.452
Gm13546	4.83186e-72	0.768408	0.278	0.002	1.50044e-67	9	139
Vdr	5.10907e-72	0.471518	0.287	0.112	1.58652e-67	1	2.562
Adcy6	1.79302e-70	0.552496	0.294	0.003	5.56785e-66	9	98
Mreg	1.04596e-69	0.564382	0.278	0.002	3.24803e-65	9	139
Clec5a	9.20585e-66	0.398823	0.256	0.106	2.85869e-61	1	2.415
Il12b	2.11791e-65	1.24741	0.262	0.002	6.57675e-61	9	131
Pf4	5.60799e-61	1.59242	0.512	0.15	1.74145e-56	7	3.413
Jun	7.74026e-56	0.95168	0.733	0.724	2.40358e-51	6	1.012
Inhba	8.6434e-49	1.43779	0.35	0.108	2.68403e-44	7	3.241
Il6	3.22447e-41	1.31576	0.313	0.085	1.00129e-36	7	3.682
Mafb	6.15528e-38	0.742977	0.68	0.645	1.9114e-33	6	1.054
Slc7a2	3.47229e-29	0.92206	0.253	0.071	1.07825e-24	7	3.563
Thbs1	2.80297e-15	0.418969	0.683	0.647	8.70407e-11	6	1.056
Cxcl2	1.24502e-14	0.359174	0.698	0.655	3.86617e-10	6	1.066

## Sheet: SheetS6
Table. S6 Significant metabolic pathway score of nine MNP clusters
REACTOME	cluster_1	cluster_2	cluster_3	cluster_4	cluster_5	cluster_6	cluster_7	cluster_8	cluster_9
Glucose metabolism	0.443381	0.198108	0.382963	0.230263	0.293317	0.192792	0.509722	0.102898	0.260024
Metabolism of carbohydrates	0.219711	0.146079	0.196888	0.176945	0.127956	0.105037	0.232137	0.0921733	0.103028
Pyruvate metabolism	0.324297	0.171095	0.268124	0.167468	0.185091	0.0750977	0.365159	0.0964557	0.0889618
Diseases associated with glycosaminoglycan metabolism	0.0761123	-0.02154	0.0785619	-0.00984213	-0.113799	-0.00836278	0.0736648	-0.0550881	-0.0650049
Metabolism of angiotensinogen to angiotensins	0.894707	0.634675	0.970557	0.654429	0.411919	0.520925	0.767851	0.480702	0.404682
Vitamin D calciferol metabolism	0.650737	0.315509	0.758656	0.322077	0.427664	0.304374	0.425499	0.286593	0.715908
Metabolism of fat soluble vitamins	0.191607	0.104413	0.320908	0.111828	-0.149009	0.129236	0.125606	-0.00893182	-0.081591
Chrebp activates metabolic gene expression	0.0718152	-0.0687237	0.014718	-0.0565776	-0.0128752	-0.0414201	-0.0130253	0.00601522	-0.0782162
Vitamin C ascorbate metabolism	0.113097	0.025057	-0.0107505	0.0221835	-0.0645358	0.0716548	0.43378	-0.129764	-0.0264222
Aspartate and asparagine metabolism	0.0687883	-0.0469885	0.0581404	-0.0372926	0.0335175	0.0295439	-0.000480191	-0.0536432	0.134372
Metabolism of nucleotides	0.185767	0.225005	0.167183	0.245898	0.122868	0.109076	0.130041	0.015342	0.0407757
Arachidonic acid metabolism	0.307954	0.345436	0.285973	0.411211	0.193093	0.193555	0.273197	0.0827027	0.07492
Hyaluronan metabolism	0.260719	0.345319	0.266199	0.404148	0.0777656	0.26335	0.150735	0.165969	0.0253389
Metabolism of steroid hormones	0.0860368	0.165822	0.0985187	0.168719	0.137043	-0.00325311	-0.0173206	0.0220723	0.129832
Diseases of carbohydrate metabolism	0.511647	0.62164	0.571595	0.706347	0.56559	0.42098	0.453083	0.619366	0.488706
Fructose metabolism	-0.130876	-0.0408748	-0.0900705	-0.067693	-0.0918654	-0.134934	-0.15956	0.06029	-0.187586
Surfactant metabolism	0.383382	0.448899	0.278094	0.522221	0.417774	0.269907	0.154555	0.441856	0.490981
Glutamate and glutamine metabolism	0.217125	0.384961	0.316239	0.504882	0.371356	0.211833	0.234304	0.26635	0.320035
Pp2a mediated dephosphorylation of key metabolic factors	0.17958	0.228122	0.149184	0.260056	0.185582	0.203876	0.146902	0.174846	0.128087
Alpha linolenic OMEGA3 and linoleic OMEGA6 acid metabolism	0.0492202	0.181152	0.153039	0.291046	0.18751	0.0323932	-0.0586455	0.138345	0.0813517
Creatine metabolism	-0.0753073	-0.111771	0.269201	-0.16386	0.516937	-0.112426	-0.0461276	-0.275965	-0.184245
Metabolism of vitamins and cofactors	-0.000596158	-0.0505609	0.022459	-0.0514032	-0.109396	-0.0122592	0.0348939	-0.0868948	-0.0802143
Glycosphingolipid metabolism	0.353404	0.39671	0.46421	0.559719	0.352457	0.225564	0.198832	0.426571	0.0471229
Metabolism of polyamines	0.730441	0.737012	0.854901	0.711631	0.927564	0.400631	0.503841	0.706259	0.866758
Peptide hormone metabolism	0.299713	0.283205	0.332223	0.316239	0.200836	0.210125	0.273119	0.311895	0.104807
Sphingolipid metabolism	0.22128	0.271187	0.271163	0.388005	0.196763	0.14536	0.141561	0.235895	0.0149773
Selenoamino acid metabolism	5.24517	5.47958	5.35165	5.88563	6.13232	3.62071	4.64762	5.60157	5.56731
TP53 regulates metabolic genes	0.700236	0.732928	0.714051	0.81659	0.695381	0.372852	0.529126	0.576631	0.549918
Metabolism of amino acids and derivatives	1.93534	2.0045	2.00457	2.13252	2.28326	1.30242	1.70318	2.05471	2.07164
Metabolism of RNA	0.998854	1.02541	1.05656	1.10803	1.26165	0.696949	0.858358	1.13373	1.05596
Glucagon signaling in metabolic regulation	0.419726	0.393787	0.434978	0.467188	0.516899	0.225947	0.34719	0.554545	0.489413
Pyruvate metabolism and citric acid TCA cycle	0.246011	0.169878	0.2353	0.195303	0.256175	0.0613598	0.21868	0.134254	0.0907858
Metabolism of nitric oxide NOS3 activation and regulation	0.251688	0.219953	0.278997	0.18577	0.326484	0.18386	0.236275	0.291354	0.353192
Ketone body metabolism	-0.0991232	-0.0856371	-0.0705686	-0.0791065	-0.0143491	-0.0759927	-0.0831005	-0.0610802	-0.116606
Linoleic acid LA metabolism	-0.0550318	0.014432	-0.00199712	0.0754438	0.076461	0.0218048	-0.131497	0.119216	0.00548649
Metabolism of ingested semet sec mesec into H2SE	-0.235483	-0.230837	-0.245626	-0.27817	-0.279805	-0.17325	-0.189383	-0.2709	-0.240218
Defects in biotin btn metabolism	-0.215452	-0.211624	-0.227045	-0.238014	-0.219773	-0.154887	-0.178512	-0.194283	-0.205039
Defects in vitamin and cofactor metabolism	-0.164848	-0.170473	-0.165438	-0.172616	-0.204004	-0.126771	-0.146784	-0.19482	-0.18523
Carnitine metabolism	-0.134843	-0.102338	-0.152817	-0.0996599	-0.131778	-0.0682243	-0.0802142	-0.160017	-0.150166
Biotin transport and metabolism	-0.204236	-0.208691	-0.210896	-0.237936	-0.210658	-0.150679	-0.165856	-0.191688	-0.190992
Metabolic disorders of biological oxidation enzymes	-0.168085	-0.198835	-0.188365	-0.246477	-0.223339	-0.146114	-0.128628	-0.231566	-0.195481
Nicotinate metabolism	0.0423195	-0.0447734	0.0458857	0.0373631	-0.0827058	0.0506414	0.180632	-0.126892	-0.0183834
Metabolism of water soluble vitamins and cofactors	-0.0927601	-0.137762	-0.101517	-0.132337	-0.14668	-0.0761504	-0.0156934	-0.155481	-0.118245
Metabolism of porphyrins	-0.0281119	-0.0753855	-0.0204208	-0.117011	-0.164458	-0.0701883	0.0977343	-0.128519	-0.156791
Metabolism of folate and pterines	-0.165248	-0.217299	-0.162764	-0.260565	-0.184031	-0.145956	-0.10227	-0.233473	-0.143297
Metabolism of steroids	0.0199171	0.00662895	0.0425774	0.0068778	0.0691579	-0.0134939	-0.0185206	0.118738	0.0710066
Inositol phosphate metabolism	-0.0339578	-0.00292479	-0.0297753	0.050935	0.00209092	-0.00305287	-0.0624495	0.0958041	-0.0740662
Integration of energy metabolism	0.30175	0.334173	0.283409	0.40034	0.333602	0.198988	0.226931	0.414667	0.284662
Sialic acid metabolism	0.00432156	0.0126189	0.0120711	0.072141	0.0385731	-0.00433904	-0.0455071	0.151141	0.0455314
PI metabolism	-0.0227599	-0.021404	-0.00424836	0.0404405	0.02611	0.00333604	-0.0278085	0.0551203	0.0688151
Vitamin B5 pantothenate metabolism	-0.172961	-0.193966	-0.173042	-0.216189	-0.155984	-0.135034	-0.119492	-0.119081	-0.155977
Phenylalanine and tyrosine metabolism	-0.184092	-0.198354	-0.172928	-0.237013	-0.157002	-0.146592	-0.16523	-0.176903	0.552169
Triglyceride metabolism	0.0889518	0.0580352	0.0848422	0.0661593	0.0427171	0.0412971	0.0317083	-0.0324886	0.405068
